# Supplementary material for: Significance of Volatile Organic Compounds to Secondary Pollution Formation and Health Risks Observed during a Summer Campaign in an Industrial Urban Area
Source: Toxics. 2024 Jan 1;12(1):34. doi: 10.3390/toxics12010034 (PMC10820161; doi:10.3390/toxics12010034)
Supplement: Supplementary file 1 [file toxics-12-00034-s001.zip]

Archive with 1 entries (1 files):
- toxics-2768261-supplementary.pdf
